# Supplementary material for: Comprehensive analysis of Lon proteases in plants highlights independent gene duplication events
Source: J Exp Bot. 2018 Dec 24;70(7):2185–97. doi: 10.1093/jxb/ery440 (PMC6460959; doi:10.1093/jxb/ery440)
Supplement: Supplementary Table S1 [file ery440_suppl_supplementary_table_s1.xlsx]

## Sheet: Sheet1
Table S1. List of Lons used in the study and their accessions.
Domain	Kingdom (or Phylum)	Class	Order		Family	Species	Protein Isoform	Accession number (Genbank)
Archaea	Euryarchaeota	Thermoplasmata	Thermoplasmatales		Thermoplasmataceae	Thermoplasma acidophilum	TaciLon	CAC12209.1
Archaea	Euryarchaeota	Archaeoglobi	Archaeoglobales		Archaeoglobaceae	Archaeoglobus fulgidus	AfulLon	WP_048094921.1
Archaea	Euryarchaeota	Thermococci	Thermococcales		Thermococcaceae	Thermococcus onnurineus NA1	ToNA1Lon	ACJ16016.1
Archaea	Euryarchaeota	Thermococci	Thermococcales		Thermococcaceae	Pyrococcus abyssi GE5	PyraLon	CCE71040.1
Archaea	Euryarchaeota	Halobacteria	Halobacteriales		Halobacteriaceae	Natrialba magadii ATCC 43099	NmagLon	ACR43883.1
Archaea	Euryarchaeota	Halobacteria	Halobacteriales		Halobacteriaceae	Haloferax volcanii DS2	HvolLon	ADE03261.1
Archaea	Euryarchaeota	Halobacteria	Halobacteriales		Halobacteriaceae	Halobacterium salinarum ATCC 700922	HasaLon	Q9HSC3.1
Archaea	Euryarchaeota	Methanobacteria	Methanobacteriales		Methanobacteriaceae	Methanothermobacter thermautotrophicus str. Delta H	MtheLon	AAB85287.1
Domain	Kingdom (or Phylum)	Class	Order		Family	Species	Protein Isoform	Accession number (Genbank)
Bacteria	Proteobacteria	Alphaproteobacteria	Rhizobiales		Bradyrhizobiaceae	Rhodopseudomonas palustris CGA009	RpaLon	CAE28400.1
Bacteria	Proteobacteria	Alphaproteobacteria	Rhizobiales		Brucellaceae	Brucella melitensis	BmeLon	WP_006258312.1
Bacteria	Proteobacteria	Alphaproteobacteria	Rickettsiales		Rickettsiaceae	Rickettsia prowazekii	RprLon	WP_004599482.1
Bacteria	Proteobacteria	Alphaproteobacteria	Caulobacterales		Caulobacteraceae	Asticcacaulis biprosthecum C19	AbiLon	EGF90619.1
Bacteria	Proteobacteria	Alphaproteobacteria	Caulobacterales		Caulobacteraceae	Asticcacaulis excentricus CB 48	AexLon	ADU14435.1
Bacteria	Proteobacteria	Alphaproteobacteria	Caulobacterales		Caulobacteraceae	Brevundimonas diminuta ATCC 11568	BdimLon	EGF94186.1
Bacteria	Proteobacteria	Alphaproteobacteria	Caulobacterales		Caulobacteraceae	Brevundimonas subvibrioides ATCC 15264	BsuLon	ADL01060.1
Bacteria	Proteobacteria	Alphaproteobacteria	Caulobacterales		Caulobacteraceae	Caulobacter segnis ATCC 21756	CseLon	ADG10710.1
Bacteria	Proteobacteria	Alphaproteobacteria	Rhodobacterales		Hyphomonadaceae	Hirschia baltica ATCC 49814	HbaLon	ACT59486.1
Bacteria	Proteobacteria	Alphaproteobacteria	Rhizobiales		Hyphomicrobiaceae	Hyphomicrobium denitrificans ATCC 51888	HdeLon	ADJ23757.1
Bacteria	Proteobacteria	Alphaproteobacteria	Rhizobiales		Hyphomicrobiaceae	Rhodomicrobium vannielii ATCC 17100	RvaLon	ADP69623.1
Bacteria	Proteobacteria	Betaproteobacteria	Neisseriales		Neisseriaceae	Neisseria meningitidis	NmLon	AKM91016.1
Bacteria	Proteobacteria	Gammaproteobacteria	Enterobacteriales		Enterobacteriaceae	Escherichia coli	EcLon	L20572.1
Bacteria	Proteobacteria	Gammaproteobacteria	Pseudomonadales		Pseudomonadaceae	Pseudomonas aeruginosa	PsaLon	CEI19979.1
Bacteria	Firmicutes	Bacilli	Bacillales		Bacillaceae	Bacillus anthracis	BaLon	BAR74666.1
Bacteria	Firmicutes	Bacilli	Bacillales		Paenibacillaceae	Brevibacillus brevis	BbLon	BAA00737.1
Kingdom	Division	Class	Order		Family	Species	Protein Isoform	Accession number (Genbank)	Mitochodrial	Peroxisomal
Fungi	Ascomycota	Saccharomycetes	Saccharomycetales		Saccharomycetaceae	Saccharomyces cerevisiae	PIM1	NP_009531.1	+
Fungi	Ascomycota	Saccharomycetes	Saccharomycetales		Saccharomycetaceae	Candida parapsilosis	CapLon1	CGDID:CAL0000155083	+
							CapLon2	CGDID:CAL0000147229		+
Fungi	Ascomycota	Saccharomycetes	Saccharomycetales		Saccharomycetaceae	Candida albicans	CalLon1	CGDID:CAL0000197537	+
							CalLon2	CGDID:CAL0000175783		+
Fungi	Ascomycota	Schizosaccharomycetes	Schizosaccharomycetales		Schizosaccharomycetaceae	Schizosaccharomyces pombe 972h	SpomLon	NM_001018434.2	+
Fungi	Ascomycota	Sordariomycetes	Sordariales		Lasiosphaeriaceae	Podospora anserina S mat+	PaLon1	XM_001909167.1	+
							PaLon2	CDP30729.1		+
Fungi	Ascomycota	Sordariomycetes	Sordariales		Sordariaceae	Neurospora crassa OR74A	NcrLon1	XM_956733.2	+
							NcrLon2	XP_962516.1		+
Fungi	Ascomycota	Eurotiomycetes	Eurotiales		Trichocomaceae	Aspergillus tubingensis	AtuLon1	AspGDID:Asptu1_0027340	+
							AtuLon2	AspGDID:Asptu1_0025763		+
Fungi	Ascomycota	Eurotiomycetes	Eurotiales		Trichocomaceae	Aspergillus niger	AniLon1	AspGDID:ASPL0000208925	+
							AniLon2	AspGDID:ASPL0000263937		+
Fungi	Ascomycota	Eurotiomycetes	Eurotiales		Trichocomaceae	Aspergillus nidulans	AnidLon1	AspGDID:ASPL0000003307	+
							AnidLon2	AspGDID:ASPL0000055690		+
Kingdom	Clade	Clade		Order	Family	Species	Protein Isoforms	Accession number (phytozome v12.1)	Mitochodrial	Peroxisomal
Planta	Viridiplantae	Chlorophycae		Chlamydomonadales	Chlamydomonadaceae	Chlamydomonas reinhardtii	CrLon	Cre06.g281350	+
Planta	Viridiplantae	Mamiellophycae		Mamiellales	Bathycoccaceae	Ostreococcus lucimarinus	OstLon	52138	+
Planta	Archaeplastida	Cyanidiophycae		Cyanidiales	Cyanidiaceae	Cyanidioschyzon merolae strain 10D	CmLon	XM_005537991.1	+
Planta	Bryophyta	Bryopsida		Funariales	Funariaceae	Physcomitrella patens	PpaLon1	Ppa013G045800.1	+
							PpaLon2	Ppa009G052300.1		+
							PpaLon3	Ppa014G027500.1		+
							PpaLon4	Ppa010G035500.1		+
Planta	Bryophyta	Sphagnopsida		Sphagnales	Sphagnaceae	Sphagnum fallax	SfaLon1	Sphfalx0000s0309	+
							SfaLon2	Sphfalx0028s0086		+
							SfaLon3	Sphfalx0067s0036		+
Planta	Lycopodiophyta	Isoetopsida		Selaginellales	Selaginellaceae	Selaginella moellendorffii	SmoLon1	30423, Alias:gw1.3.586.1	+
							SmoLon2	141788, Alias:estExt_Genewise1.C_30827		+
Planta	Pinophyta	Pinopsida		Pinales	Pinaceae	Pinus radiata	PraLon1	scaffold-DZQM-2010487-Pinus_radiata	+
							PraLon2	scaffold-DZQM-2011601-Pinus_radiata		+
Planta	Pinophyta	Pinopsida		Pinales	Taxaceae	Taxus baccata	TbaLon1	scaffold-WWSS-2045478-Taxus_baccata	+
							TbaLon2	scaffold-WWSS-2009981-Taxus_baccata		+
Planta	Pinophyta	Pinopsida		Pinales	Pinaceae	Picea engelmannii	PenLon1	scaffold-AWQB-2011310-Picea_engelmanii	+
							PenLon2	scaffold-AWQB-2057042-Picea_engelmanii		+
Planta	Pinophyta	Pinopsida		Pinales	Pinaceae	Pinus parviflora	PparLon1	scaffold-IIOL-2015937-Pinus_parviflora	+
							PparLon2	scaffold-IIOL-2080175-Pinus_parviflora		+
Planta	Pinophyta	Pinopsida		Pinales	Pinaceae	Pinus jeffreyi	PjeLon1	scaffold-MFTM-2017946-Pinus_jeffreyi	+
							PjeLon2	scaffold-MFTM-2017463-Pinus_jeffreyi		+
Kingdom	Clade	Clade	Clade	Order	Family	Species	Protein Isoforms	Accession number (phytozome v12.1)	Dual Targeted (mito/chloro)	Peroxisomal
Planta	Angiosperms			Amborellales	Amborellaceae	Amborella trichopoda	AtrLon1	evm_27.model.AmTr_v1.0_scaffold00045.207	+
							AtrLon2	evm_27.model.AmTr_v1.0_scaffold00048.1		+
Planta	Angiosperms	Monocots	Commelinids	Poales	Poaceae	Brachypodium distachyon	BdiLon1	Bradi1g17070.1	+
							BdiLon2	Bradi4g36160.1		+
Planta	Angiosperms	Monocots	Commelinids	Poales	Poaceae	Brachypodium stacei	BstaLon1	Brast06G000600.1	+
							BstaLon2	Brast05G192600.1		+
Planta	Angiosperms	Monocots	Commelinids	Poales	Poaceae	Oryza sativa	OsLonP3	LOC_Os07g48960.1	+
							OsLonP1	LOC_Os03g19350.1	+
							OsLonP4	LOC_Os09g36300.1		+
Planta	Angiosperms	Monocots	Commelinids	Poales	Poaceae	Panicum hallii	PhaLon1	Pahal.B05034.1	+
							PhaLon2	Pahal.I04323.1	+
							PhaLon3	Pahal.B03623.1		+
Planta	Angiosperms	Monocots	Commelinids	Poales	Poaceae	Sorghum bicolor	SbiLon1	Sobic.002G426400.1	+
							SbiLon2	Sobic.001G396500.1	+
							SbiLon3	Sobic.002G276100.1		+
Planta	Angiosperms	Monocots	Commelinids	Poales	Poaceae	Setaria italica	SitLon1	Seita.2G440400.1	+
							SitLon2	Seita.9G430400.1	+
							SitLon3	Seita.5G370800.1		+
Planta	Angiosperms	Monocots	Commelinids	Poales	Bromeliaceae	Ananas comosus	AcoLon1	Aco001786.1	+
							AcoLon2	Aco013116.1		+
Planta	Angiosperms	Monocots	Alismatids	Alismatales	Zosteraceae	Zostera marina	ZmarLon1	Zosma23g00790.1	+
							ZmarLon2	Zosma106g00130.1		+
Planta	Angiosperms	Eudicots	Rosids	Sapindales	Rutaceae	Citrus clementina	CclLon1	Ciclev10000120m	+
							CclLon2	Ciclev10018797m		+
							CclLon3	Ciclev10018825m		+
Planta	Angiosperms	Eudicots	Rosids	Sapindales	Rutaceae	Citrus sinensis	CsiLon1	orange1.1g005548m	+
							CsiLon2	orange1.1g004834m		+
							CsiLon3	orange1.1g003349m		+
Planta	Angiosperms	Eudicots	Rosids	Sapindales	Anacardiaceae	Anacardium occidentale	AocLon1	Anaoc.0005s2173.1	+
							AocLon4	Anaoc.0008s1090.1	+
							AocLon2	Anaoc.0004s1658.1		+
Planta	Angiosperms	Eudicots	Rosids	Myrtales	Myrtaceae	Eucalyptus grandis	EgrLon1	Eucgr.L00266	+
							EgrLon2	Eucgr.E00326		+
Planta	Angiosperms	Eudicots	Rosids	Brassicales	Caricaceae	Carica papaya	CpaLon1	evm.model.supercontig_48.159	+
							CpaLon2	evm.model.supercontig_76.10		+
Planta	Angiosperms	Eudicots	Rosids	Brassicales	Brassicaceae	Arabis alpina	AaLon1	scaffold-TZWR-2047165-Arabis_alpina	+
							AaLon4	KFK37994.1	+
							AaLon2	scaffold-TZWR-2003683-Arabis_alpina		+
Planta	Angiosperms	Eudicots	Rosids	Brassicales	Brassicaceae	Arabidopsis thaliana	AtLon1	At5g26860	+
							AtLon4	At3g05790	+
							AtLon3	At3g05780	+
							AtLon2	At5g47040		+
Planta	Angiosperms	Eudicots	Rosids	Brassicales	Brassicaceae	Arabidopsis lyrata	AlLon1	489519	+
							AlLon4	477873	+
							AlLon3	903431	+
							AlLon2	494276		+
Planta	Angiosperms	Eudicots	Rosids	Brassicales	Brassicaceae	Capsella grandiflora	CgLon1	Cagra.0418s0008.1	+
							CgLon4	Cagra.7786s0005.1	+
							CgLon2	Cagra.3060s0001.1		+
Planta	Angiosperms	Eudicots	Rosids	Brassicales	Brassicaceae	Capsella rubella	CrLon1	Carubv10003733m	+
							CrLon4	Carubv10012917m	+
							CrLon2	Carubv10025858m		+
Planta	Angiosperms	Eudicots	Rosids	Fabales	Fabaceae	Glycine max	GmaLon1	Glyma.20G097700	+
							GmaLon2	Glyma.10G147200	+
							GmaLon3	Glyma.17G151100		+
							GmaLon4	Glyma.01G203100		+
							GmaLon5	Glyma.05G068600		+
Planta	Angiosperms	Eudicots	Rosids	Fabales	Fabaceae	Medicago truncatula	MtrLon1	Medtr1g084020	+
							MtrLon2	Medtr4g099020		+
							MtrLon3	Medtr5g013790		+
Planta	Angiosperms	Eudicots	Rosids	Fabales	Fabaceae	Trifolium pratense	TprLon1	Tp57577_TGAC_v2_mRNA2692	+
							TprLon2	Tp57577_TGAC_v2_mRNA19854		+
							TprLon3	Tp57577_TGAC_v2_mRNA19855		+
							TprLon4	Tp57577_TGAC_v2_mRNA23499		+
Planta	Angiosperms	Eudicots	Rosids	Fabales	Fabaceae	Phaseolus vulgaris	PvuLon1	Phvul.007G201200.1	+
							PvuLon2	Phvul.003G227400.1		+
							PvuLon3	Phvul.002G002900.1		+
Planta	Angiosperms	Eudicots	Rosids	Malvales	Malvaceae	Gossypium hirsutum	GhiLon1	Gohir.D11G283300.1	+
							GhiLon2	Gohir.A11G273200.1	+
							GhiLon3	Gohir.D08G222800.1	+
							GhiLon4	Gohir.A08G205900.1	+
							GhiLon5	Gohir.D11G028200.1		+
							GhiLon6	Gohir.A11G029700.1		+
							GhiLon7	Gohir.A08G161100.1		+
							GhiLon8	Gohir.D08G181200.1		+
Planta	Angiosperms	Eudicots	Rosids	Malvales	Malvaceae	Gossypium raimondii	GraLon1	Gorai.007G306200.1	+
							GraLon4	Gorai.004G236600.1	+
							GraLon2	Gorai.007G030900.1		+
							GraLon3	Gorai.004G190200.1		+
Planta	Angiosperms	Eudicots	Rosids	Malvales	Malvaceae	Theobroma cacao	TcLon1	Thecc1EG026762t1	+
							TcLon2	Thecc1EG015805t1		+
Planta	Angiosperms	Eudicots	Rosids	Malpighiales	Salicaceae	Populus deltoides	PdeLon1	Podel.13G009500.1	+
							PdeLon2	Podel.05G016800.1	+
							PdeLon3	Podel.03G089500.1		+
							PdeLon4	Podel.01G159700.1		+
Planta	Angiosperms	Eudicots	Rosids	Malpighiales	Salicaceae	Populus trichocarpa	PtrLon1	Potri.013G008900	+
							PtrLon2	Potri.005G017600	+
							PtrLon3	Potri.003G086000		+
							PtrLon4	Potri.001G148400		+
Planta	Angiosperms	Eudicots	Rosids	Malpighiales	Salicaceae	Salix purpurea	SpuLon1	SapurV1A.0088s0360	+
							SpuLon2	SapurV1A.0241s0060		+
							SpuLon3	SapurV1A.0132s0230		+
Planta	Angiosperms	Eudicots	Rosids	Malpighiales	Euphorbiaceae	Manihot esculenta	MesLon1	Manes.08G111500.1	+
							MesLon2	Manes.17G020300.1		+
Planta	Angiosperms	Eudicots	Rosids	Cucurbitales	Cucurbitaceae	Cucumis sativus	CsaLon1	Cucsa.090710.1	+
							CsaLon2	Cucsa.321520.1		+
Planta	Angiosperms	Eudicots	Rosids	Rosales	Rosaceae	Fragaria vesca	FveLon1	mrna31585.1-v1.0-hybrid	+
							FveLon2	mrna14255.1-v1.0-hybrid	+
							FveLon3	mrna10633.1-v1.0-hybrid		+
Planta	Angiosperms	Eudicots	Rosids	Rosales	Rosaceae	Prunus persica	PpeLon1	Prupe.6G313300.1	+
							PpeLon2	Prupe.2G038600.1	+
							PpeLon3	Prupe.5G050100.1		+
Planta	Angiosperms	Eudicots	Asterids	Gentianales	Rubiaceae	Coffea arabica	CarLon1	evm.model.Scaffold_632.275	+
							CarLon2	evm.model.Scaffold_610.454		+
Planta	Angiosperms	Eudicots	Asterids	Asterales	Asteraceae	Helianthus annuus	HanLon1	HanXRQChr16g0513821	+
							HanLon2	HanXRQChr15g0475561		+
							HanLon3	HanXRQChr03g0086981		+
Planta	Angiosperms	Eudicots	Asterids	Asterales	Asteraceae	Lactuca sativa	LsaLon1	Lsat_1_v5_gn_5_103920.1	+
							LsaLon2	Lsat_1_v5_gn_6_67340.1		+
							LsaLon3	Lsat_1_v5_gn_6_89400.1		+
Planta	Angiosperms	Eudicots	Asterids	Lamiales	Oleaceae	Olea europaea	OeuLon1	Oeu053708.1	+
							OeuLon2	Oeu064819.1	+
							OeuLon3	Oeu053065.1		+
Planta	Angiosperms	Eudicots	Asterids	Lamiales	Phrymaceae	Mimulus guttatus	MguLon1	Migut.N01380.1	+
							MguLon2	Migut.E00903.1		+
							MguLon3	Migut.E00806.1		+
Kingdom	Phylum	Class	Order		Family	Species	Protein Isoforms	Accession number (Genbank)	Mitochodrial	Peroxisomal
Animalia	Chordata	Mammalia	Primates		Hominidae	Homo sapiens	HsLonP1	NP_004784.2	+
							HsLonP2	NP_113678.2		+
Animalia	Chordata	Mammalia	Primates		Hominidae	Pan troglodytes	PtLonP1	XP_001143873.1	+
							PtLonP2	XP_520624.3		+
Animalia	Chordata	Mammalia	Rodentia		Muridae	Mus musculus	MmLonP1	NP_083058.2	+
							MmLonP2	NP_080103.1		+
Animalia	Chordata	Mammalia	Rodentia		Muridae	Rattus norvegicus	RnLonP1	NP_596895.1	+
							RnLonP2	XP_006255300.1		+
Animalia	Chordata	Mammalia	Artiodactyla		Bovidae	Bos taurus	BtLonP1	NP_001015569.2	+
							BtLonP2	NP_001029895.1		+
Animalia	Chordata	Mammalia	Carnivora		Canidae	Canis lupus familiaris	ClfLonP1	XP_854391.3	+
							ClfLonP2	XP_003638980.1		+
Animalia	Chordata	Mammalia	Rodentia		Caviidae	Cavia porcellus	CpLonP1	XP_003460978.3	+
							CpLonP2	XP_003469479.1		+
Animalia	Chordata	Aves	Passeriformes		Muscicapidae	Ficedula albicollis	FaLonP1	XM_005059949.1	+
							FaLonP2	XM_005052701.1		+
Animalia	Chordata	Aves	Falconiformes		Falconidae	Falco cherrug	FcLonP1	XM_005444300.2	+
							FcLonP2	XM_005444608.1		+
Animalia	Chordata	Aves	Falconiformes		Falconidae	Falco peregrinus	FpLonP1	XM_005234991.2	+
							FpLonP2	XM_005233841.2		+
Animalia	Chordata	Aves	Galliformes		Phasianidae	Gallus gallus	GgLonP1	XM_001232111.3	+
							GgLonP2	NM_001199220.1		+
Animalia	Chordata	Aves	Galliformes		Phasianidae	Meleagris gallopavo	MgLonP1	XM_010726488.1	+
							MgLonP2	XM_010717787.1		+
Animalia	Chordata	Aves	Accipitriformes		Accipitridae	Haliaeetus leucocephalus	HlLonP1	XM_010580684.1	+
							HlLonP2	XM_010585031.1		+
Animalia	Chordata	Aves	Pelecaniformes		Pelecanidae	Pelecanus crispus	PcLonP1	XM_009487939.1	+
							PcLonP2	XM_009479588.1		+
Animalia	Chordata	Actinopterygii	Cypriniformes		Cyprinidae	Danio rerio	DrLonP1	XP_691712.4	+
							DrLonP2	NP_001008573.1		+
Animalia	Chordata	Actinopterygii	Salmoniformes		Salmonidae	Salmo salar	SsLonP1	BT059241.1	+
							SsLonP2	NM_001173599.1		+
Animalia	Chordata	Chondrichthyes	Chimaeriformes		Callorhinchidae	Callorhinchus milii	CmLonP1	XM_007908297	+
							CmLonP2	XM_007889424.1		+
