# Supplementary material for: Comprehensive analysis of Lon proteases in plants highlights independent gene duplication events
Source: J Exp Bot. 2018 Dec 24;70(7):2185–97. doi: 10.1093/jxb/ery440 (PMC6460959; doi:10.1093/jxb/ery440)
Supplement: Supplementary Table S2 [file ery440_suppl_supplementary_table_s2.xlsx]

## Sheet: Sheet1
Table S2. Dual-targeting properties and Sensor and Substrate Discrimination (SSD) domain structure of Lon homologs from land plants.
Clade	Order	Family	Species	ID	N-terminus1	SSD structure2	TargetP score		Targeting prediction - mechanism type		N-terminus targeting Domain coordinates (aa)	N-terminus length (aa)	Average N-terminus length (aa)
		Family	Species	ID
							Chloroplast	Mitochondrion
Algae	Chlamydomonadales	Chlamydomonadaceae	Chlamydomonas reinhardtii	CrLon			0.069	0.798	Mitochondrial		1 - 102	102	Mitochondrial: 92 ± 14
	Mamiellales	Bathycoccaceae	Ostreococcus lucimarinus	OstLon1			0.137	0.919	Mitochondrial		1 - 111	111
	Cyanidiales	Cyanidiaceae	Cyanidioschyzon merolae strain 10D	CmLon			0.105	0.962	Mitochondrial		1 - 84	84
Bryophyta	Funariales	Funariaceae	Physcomitrella patens	PpaLon1			0.666	0.452	Dual - Ambiguous		1 - 165	165	Ambiguous: 191 ± 23
	Sphagnales	Sphagnaceae	Sphagnum fallax	SfaLon1			0.394	0.335	Dual - Ambiguous		1 - 199	199
	Selaginellales	Selaginellaceae	Selaginella moellendorffii	SmoLon1			0.733	0.576	Dual - Ambiguous		1 - 210	210
Gymnosperms	Pinales	Pinaceae	Pinus radiata	PraLon1			0.762	0.399	Dual - Ambiguous		1 - 119	119	Ambiguous: 119 ± 1
			Picea engelmanii	PenLon1			0.782	0.248	Dual - Ambiguous		1 - 119	119
			Pinus parviflora	PparLon1			0.755	0.244	Dual - Ambiguous		1 - 119	119
			Pinus jeffreyi	PjeLon1			0.707	0.366	Dual - Ambiguous		1 - 119	119
		Taxaceae	Taxus baccata	TbaLon1			0.683	0.539	Dual - Ambiguous		1 - 117	117
	Amborellales	Amborellaceae	Amborella trichopoda	AtrLon1			0.772	0.642	Dual - Ambiguous		1 - 105	105	Ambiguous: 105
Monocots	Poales	Bromeliaceae	Ananas comosus	AcomLon1			0.779	0.58	Dual - Ambiguous		1 - 105	105	Ambiguous: 105 ± 6
		Poaceae	Brachypodium distachyon	BdiLon1			0.466	0.18	Dual - Ambiguous		1 - 104	104
			Brachypodium stacei	BstaLon1			0.448	0.19	Dual - Ambiguous		1 - 103	103
			Oryza sativa	OsLonP1			0.451	0.254	Dual - Ambiguous		1 - 113	113
				OsLonP3			0.48	0.215	Dual - Ambiguous		1 - 101	101
			Panicum hallii	PhaLon1			0.289	0.253	Dual - Ambiguous		1- 103	103
				PhaLon2			0.645	0.762	Dual - Ambiguous		1 - 102	102
			Sorghum bicolor	SbiLon1			0.272	0.263	Dual - Ambiguous		1 - 102	102
				SbiLon2			0.599	0.773	Dual - Ambiguous		1 - 107	107
			Setaria italica	SitLon1			0.248	0.296	Dual - Ambiguous		1 - 104	104
				SitLon2			0.519	0.865	Dual - Ambiguous		1 - 102	102
	Alismatales	Zosteraceae	Zostera marina	ZmarLon1			0.341	0.686	Mitochondrial		1 - 120	120
Eudicots	Sapindales	Rutaceae	Citrus clementina	CclLon1			0.887	0.032	Dual - Twin presequences	Chloroplast TP	1 - 46	46	Twin: Chl. 46 / Mito. 104 ± 3 Ambiguous: 105
							0.341	0.58		Mitochondrial presequence	47 - 148	102
			Citrus sinensis	CsiLon1			0.867	0.034	Dual - Twin presequences	Chloroplast TP	1- 46	46
							0.443	0.562		Mitochondrial presequence	47 - 148	102
		Anacardiaceae	Anacardium occidentale	AocLon1			0.604	0.022	Dual - Twin presequences	Chloroplast TP	1 - 46	46
							0.767	0.672		Mitochondrial presequence	47 - 153	107
				AocLon4			0.752	0.786	Dual - Ambiguous		1 - 105	105
	Myrtales	Myrtaceae	Eucalyptus grandis	EgrLon1			0.635	0.079	Dual - Twin presequences	Chloroplast TP	1 - 48	48	Twin: Chl. 48 / Mito. 107
							0.713	0.771		Mitochondrial presequence	49 - 155	107
			Gossypium raimondii	GraLon1			0.72	0.438	Dual - Ambiguous		1 - 106	106	Ambiguous: 106 ± 1
				GraLon4			0.588	0.417	Dual - Ambiguous		1 - 106	106
			Gossypium hirsutum	GhiLon1			0.6	0.548	Dual - Ambiguous		1 - 107	107
				GhiLon2			0.439	0.662	Dual - Ambiguous		1 - 107	107
				GhiLon3			0.513	0.423	Dual - Ambiguous		1 - 106	106
				GhiLon4			0.63	0.338	Dual - Ambiguous		1 - 106	106
			Theobroma cacao	TcLon1			0.741	0.195	Dual - Ambiguous		1 - 107	107
	Brassicales	Caricaceae	Carica papaya	CpaLon1			0.936	0.091	Dual - Twin presequences	Chloroplast TP	1 - 51	51	Twin: Chl. 51 / Mito. 103
							0.4	0.718		Mitochondrial presequence	52 - 154	103
		Brassicaceae	Arabidopsis thaliana	AtLon1			0.62	0.113	Dual - Twin presequences	Chloroplast TP	1 - 45	45	Twin: Chl. 45 ± 2 / Mito. 98 ± 2 Ambiguous: 78 ± 4
							0.245	0.687		Mitochondrial presequence	46 - 144	99
				AtLon4			0.674	0.508	Dual - Ambiguous		1 - 78	78
				AtLon3					without N-terminal targeting domain
			Arabidopsis lyrata	AlLon1			0.157	0.387	Dual - Twin presequences	Chloroplast TP	1 - 46	46
							0.215	0.669		Mitochondrial presequence	47 - 144	98
				AlLon4			0.622	0.619	Dual - Ambiguous		1 - 77	77
				AlLon3					without N-terminal targeting domain
			Capsella grandiflora	CgLon1			0.317	0.167	Dual - Twin presequences	Chloroplast TP	1 - 44	44
							0.248	0.636		Mitochondrial presequence	45 - 142	98
				CgLon4			0.698	0.374	Dual - Ambiguous		1 - 76	76
			Capsella rubella	CrLon1			0.317	0.167	Dual - Twin presequences	Chloroplast TP	1 - 44	44
							0.248	0.636		Mitochondrial presequence	45 - 142	98
				CrLon4			0.711	0.339	Dual - Ambiguous		1 - 76	76
			Arabis alpina	AaLon1			0.36	0.119	Dual - Twin presequences	Chloroplast TP	1 - 48	48
							0.143	0.576		Mitochondrial presequence	49 - 143	95
				AaLon4			0.483	0.431	Dual - Ambiguous		1 - 85	85
	Malpighiales	Salicaceae	Populus deltoides	PdeLon1			0.666	0.653	Dual - Ambiguous		1 - 112	112	Ambiguous: 111 ± 3
				PdeLon2			0.618	0.723	Dual - Ambiguous		1 - 112	112
			Populus trichocarpa	PtrLon1			0.657	0.651	Dual - Ambiguous		1 - 112	112
				PtrLon2			0.733	0.663	Dual - Ambiguous		1 - 112	112
			Salix purpurea	SpuLon1			0.637	0.608	Dual - Ambiguous		1 - 112	112
		Euphorbiaceae	Manihot esculenta	MesLon1			0.839	0.28	Dual - Ambiguous		1 - 104	104
	Fabales	Fabaceae	Glycine max	GmaLon1			0.908	0.59	Dual - Ambiguous		1 - 105	105	Ambiguous: 97 ± 6
				GmaLon2			0.523	0.853	Mitochondrial		1 - 92	92
			Medicago truncatula	MtrLon1			0.785	0.308	Dual - Ambiguous		1 - 99	99
			Phaseolus vulgaris	PvuLon1			0.351	0.778	Mitochondrial		1 - 92	92
			Tripholium pratense	TprLon1			0.807	0.374	Dual - Ambiguous		1 - 95	95
	Rosales	Rosaceae	Prunus persica	PpeLon1			0.763	0.389	Dual - Ambiguous		1 - 102	102	Ambiguous: 97 ± 8
				PpeLon2			0.866	0.542	Dual - Ambiguous		1 - 101	101
			Fragaria vesca	FveLon1			0.901	0.202	Dual - Ambiguous		1 - 99	99
				FveLon2			0.753	0.448	Dual - Ambiguous		1 - 84	84
	Cucurbitales	Cucurbitaceae	Cucumis sativus	CsaLon1			0.687	0.676	Dual - Ambiguous		1 - 97	97	Ambiguous: 97
	Lamiales	Oleaceae	Olea europaea	OeuLon1			0.599	0.865	Dual - Ambiguous		1 - 98	98	Ambiguous: 100 ± 5
				OeuLon2			0.833	0.534	Dual - Ambiguous		1 - 104	104
		Phrymaceae	Mimulus guttatus	MguLon1			0.338	0.774	Dual - Ambiguous		1 - 103	103
	Gentianales	Rubiaceae	Coffea arabica	CarLon1			0.255	0.437	Dual - Ambiguous		1 - 105	105
	Asterales	Asteraceae	Lactuca sativa	LsaLon1			0.636	0.88	Dual - Ambiguous		1 - 97	97
			Helianthus annuus	HanLon1			0.715	0.733	Dual - Ambiguous		1 - 93	93
1 The proteins were classified according to the presence of twin-presequences (red) or an ambiquous dual targeted peptide (blue). Algal species displayed mitochondrial targeting prediction (yellow), whereas AtLon3 and AlLon3 were devoid of N-terminus (white).
2 The Sensor and Substrate Discrimination (SSD) domain 3D structure was predicted using the phyre2 server and proteins were classified according to their similarity to AtLon1 (red) or AtLon4 (blue).
