# Supplementary material for: Comprehensive analysis of Lon proteases in plants highlights independent gene duplication events
Source: J Exp Bot. 2018 Dec 24;70(7):2185–97. doi: 10.1093/jxb/ery440 (PMC6460959; doi:10.1093/jxb/ery440)
Supplement: Supplementary Table S3 [file ery440_suppl_supplementary_table_s3.xlsx]

## Sheet: Sheet1
Table S3. Protein length and the coordinates of the SSD domain of the bacterial, and eukaryotic Lon homologs targeted to mitochondria (fungi and animals) or dual-targeted to chloroplasts and mitochondria (plants).
Domain	Order		Species	Protein Isoform	Polypetide length (aa)	SSD coordinates (aa)		SSD length (aa)
						start	end
Bacteria	Rhizobiales		Rhodopseudomonas palustris CGA009	RpaLon	810	500	585	85
Bacteria	Rhizobiales		Brucella melitensis	BmeLon	812	505	590	85
Bacteria	Rickettsiales		Rickettsia prowazekii	RprLon	784	494	580	86
Bacteria	Caulobacterales		Asticcacaulis biprosthecum C19	AbiLon	798	490	575	85
Bacteria	Caulobacterales		Asticcacaulis excentricus CB 48	AexLon	797	490	575	85
Bacteria	Caulobacterales		Brevundimonas diminuta ATCC 11568	BdimLon	799	490	575	85
Bacteria	Caulobacterales		Brevundimonas subvibrioides ATCC 15264	BsuLon	800	490	575	85
Bacteria	Caulobacterales		Caulobacter segnis ATCC 21756	CseLon	799	490	575	85
Bacteria	Rhodobacterales		Hirschia baltica ATCC 49814	HbaLon	804	491	576	85
Bacteria	Rhizobiales		Hyphomicrobium denitrificans ATCC 51888	HdeLon	808	499	584	85
Bacteria	Rhizobiales		Rhodomicrobium vannielii ATCC 17100	RvaLon	812	500	586	86
Bacteria	Neisseriales		Neisseria meningitidis	NmLon	820	497	597	100
Bacteria	Enterobacteriales		Escherichia coli	EcLon	784	494	580	86
Bacteria	Pseudomonadales		Pseudomonas aeruginosa	PsaLon	798	490	575	85
Bacteria	Bacillales		Bacillus anthracis	BaLon	794	513	598	85
Bacteria	Bacillales		Brevibacillus brevis	BbLon	779	494	579	85
Kingdom	Order		Species	Protein Isoform	Polypetide length (aa)	SSD coordinates (aa)		SSD length (aa)
						start	end
Fungi	Saccharomycetales		Saccharomyces cerevisiae	PIM1	1133	772	911	139
Fungi	Saccharomycetales		Candida parapsilosis	CapLon1	1092	693	867	174
Fungi	Saccharomycetales		Candida albicans	CalLon1	1078	687	849	162
Fungi	Schizosaccharomycetales		Schizosaccharomyces pombe 972h	SpomLon	1067	717	842	125
Fungi	Sordariales		Podospora anserina S mat+	PaLon1	1117	746	888	142
Fungi	Sordariales		Neurospora crassa OR74A	NcrLon1	1107	733	879	146
Fungi	Eurotiales		Aspergillus tubingensis	AtuLon1	1113	748	886	138
Fungi	Eurotiales		Aspergillus niger	AniLon1	1113	748	886	138
Fungi	Eurotiales		Aspergillus nidulans	AnidLon1	1104	743	879	136
Kingdom	Order		Species	Protein Isoforms	Polypetide length (aa)	SSD coordinates (aa)		SSD length (aa)
						start	end
Planta	Chlamydomonadales		Chlamydomonas reinhardtii	CrLon	1051	615	779	164
Planta	Mamiellales		Ostreococcus lucimarinus	OstLon	936	646	736	90
Planta	Cyanidiales		Cyanidioschyzon merolae strain 10D	CmLon	911	597	682	85
Planta	Funariales		Physcomitrella patens	PpaLon1	1044	679	821	142
Planta	Sphagnales		Sphagnum fallax	SfaLon1	1003	713	857	144
Planta	Selaginellales		Selaginella moellendorffii	SmoLon1	1114	725	920	195
Planta	Pinales		Pinus radiata	PraLon1	991	625	789	164
Planta	Pinales		Taxus baccata	TbaLon1	1004	623	802	179
Planta	Pinales		Picea engelmannii	PenLon1	991	625	789	164
Planta	Pinales		Pinus parviflora	PparLon1	1018	679	789	110
Planta	Pinales		Pinus jeffreyi	PjeLon1	991	625	789	164
Kingdom	Order		Species	Protein Isoforms	Polypetide length (aa)	SSD coordinates (aa)		SSD length (aa)
						start	end
Planta	Amborellales		Amborella trichopoda	AtrLon1	990	611	785	174
Planta	Poales		Brachypodium distachyon	BdiLon1	994	611	793	182
Planta	Poales		Brachypodium stacei	BstaLon1	993	610	792	182
Planta	Poales		Oryza sativa	OsLonP3	976	607	773	166
				OsLonP1	948	545	745	200
Planta	Poales		Panicum hallii	PhaLon1	993	609	790	181
				PhaLon2	1006	608	803	195
Planta	Poales		Sorghum bicolor	SbiLon1	990	608	779	171
				SbiLon2	1024	625	821	196
Planta	Poales		Setaria italica	SitLon1	988	610	785	175
				SitLon2	1011	608	803	195
Planta	Poales		Ananas comosus	AcoLon1	1003	597	803	206
Planta	Alismatales		Zostera marina	ZmarLon1	990	625	788	163
Planta	Sapindales		Citrus clementina	CclLon1	1043	650	842	192
Planta	Sapindales		Citrus sinensis	CsiLon1	1043	650	842	192
Planta	Sapindales		Anacardium occidentale	AocLon1	1033	656	831	175
				AocLon4	987	615	785	170
Planta	Myrtales		Eucalyptus grandis	EgrLon1	1026	661	824	163
Planta	Brassicales		Carica papaya	CpaLon1	919	660	799	139
Planta	Brassicales		Arabis alpina	AaLon1	991	647	784	137
				AaLon4	881	589	726	137
Planta	Brassicales		Arabidopsis thaliana	AtLon1	985	603	739	136
				AtLon4	942	596	744	148
				AtLon3	924	586	726	140
Planta	Brassicales		Arabidopsis lyrata	AlLon1	991	609	745	136
				AlLon4	940	593	742	149
				AlLon3	923	585	725	140
Planta	Brassicales		Capsella grandiflora	CgLon1	982	646	781	135
				CgLon4	937	592	739	147
Planta	Brassicales		Capsella rubella	CrLon1	982	646	781	135
				CrLon4	937	592	739	147
Planta	Fabales		Glycine max	GmaLon1	983	611	774	163
				GmaLon2	961	598	758	160
Planta	Fabales		Medicago truncatula	MtrLon1	977	605	773	168
Planta	Fabales		Trifolium pratense	TprLon1	968	601	764	163
Planta	Fabales		Phaseolus vulgaris	PvuLon1	968	596	765	169
Planta	Malvales		Gossypium hirsutum	GhiLon1	968	611	765	154
				GhiLon2	968	611	765	154
				GhiLon3	960	610	760	150
				GhiLon4	974	610	774	164
Planta	Malvales		Gossypium raimondii	GraLon1	968	611	765	154
				GraLon4	960	610	760	150
Planta	Malvales		Theobroma cacao	TcLon1	1003	611	781	170
Planta	Malpighiales		Populus deltoides	PdeLon1	998	618	796	178
				PdeLon2	998	618	796	178
Planta	Malpighiales		Populus trichocarpa	PtrLon1	998	618	796	178
				PtrLon2	998	618	796	178
Planta	Malpighiales		Salix purpurea	SpuLon1	995	618	793	175
Planta	Malpighiales		Manihot esculenta	MesLon1	977	610	775	165
Planta	Cucurbitales		Cucumis sativus	CsaLon1	972	603	773	170
Planta	Rosales		Fragaria vesca	FveLon1	984	605	782	177
				FveLon2	906	587	719	132
Planta	Rosales		Prunus persica	PpeLon1	997	608	795	187
				PpeLon2	1012	607	809	202
Planta	Gentianales		Coffea arabica	CarLon1	992	611	790	179
Planta	Asterales		Helianthus annuus	HanLon1	921	596	723	127
Planta	Asterales		Lactuca sativa	LsaLon1	949	600	749	149
Planta	Lamiales		Olea europaea	OeuLon1	975	624	790	166
				OeuLon2	1041	611	786	175
Planta	Lamiales		Mimulus guttatus	MguLon1	952	599	751	152
Kingdom	Order		Species	Protein Isoforms	Polypetide length (aa)	SSD coordinates (aa)		SSD length (aa)
						start	end
Animalia	Primates		Homo sapiens	HsLonP1	959	662	747	85
Animalia	Primates		Pan troglodytes	PtLonP1	959	662	747	85
Animalia	Rodentia		Mus musculus	MmLonP1	949	651	736	85
Animalia	Rodentia		Rattus norvegicus	RnLonP1	950	652	737	85
Animalia	Artiodactyla		Bos taurus	BtLonP1	961	663	748	85
Animalia	Carnivora		Canis lupus familiaris	ClfLonP1	960	663	748	85
Animalia	Rodentia		Cavia porcellus	CpLonP1	963	662	747	85
Animalia	Passeriformes		Ficedula albicollis	FaLonP1	773	483	568	85
Animalia	Falconiformes		Falco cherrug	FcLonP1	764	474	559	85
Animalia	Falconiformes		Falco peregrinus	FpLonP1	764	474	559	85
Animalia	Galliformes		Gallus gallus	GgLonP1	843	553	638	85
Animalia	Galliformes		Meleagris gallopavo	MgLonP1	764	474	559	85
Animalia	Accipitriformes		Haliaeetus leucocephalus	HlLonP1	764	474	559	85
Animalia	Pelecaniformes		Pelecanus crispus	PcLonP1	764	474	559	85
Animalia	Cypriniformes		Danio rerio	DrLonP1	966	676	761	85
Animalia	Salmoniformes		Salmo salar	SsLonP1	1014	723	808	85
Animalia	Chimaeriformes		Callorhinchus milii	CmLonP1	911	705	790	85
